# Supplementary material for: Optimal Combination of Glycine, Asparagine, and Phenylalanine Promotes α-Casein Synthesis and Secretion in MAC-T Cells Through Activation of the PI3K-AKT-mTOR Pathway
Source: Animals (Basel). 2026 Jul 2;16(13):2038. doi: 10.3390/ani16132038 (PMC13359911; doi:10.3390/ani16132038)
Supplement: Supplementary file 1 [file animals-16-02038-s001.zip]

Archive with 1 entries (1 files):
- animals-4348580-supplementary.pdf
